# Supplementary material for: Haplotype structure and heterozygosity around the fragile foal syndrome variant in Swedish Warmblod horses
Source: Anim Genet. 2025 Jun 16;56(3):e70022. doi: 10.1111/age.70022 (PMC12171683; doi:10.1111/age.70022)
Supplement: Supplementary file 1 — File S1. [file AGE-56-0-s001.txt]

An	object	of	class	haplohh
Slot	chr.name:
[1]	2
Slot	positions:
	[1]	39726062	39733606	39745868	39748994	39749098	39756577	39766405	39770066
	[9]	39781363	39785399	39787477	39810184	39813175	39817186	39822003	39823015
	[17]	39832186	39845947	39896364	39898013	39904184	39904384	39920262	39927817
	[25]	39942109	39944089	39955447	39962084
ID	[,1]	[,2]	[,3]	[,4]	[,5]	[,6]	[,7]	[,8]	[,9]	[,10]	[,11]	[,12]	[,13]	[,14]	[,15]	[,16]	[,17]	[,18]	[,19]	[,20]	[,21]	[,22]	[,23]	[,24]	[,25]	[,26]	[,27]	[,28]
1_1	0	1	0	1	0	0	0	0	1	1	0	0	0	0	0	1	0	0	1	0	0	0	1	1	0	1	0	0
1_2	1	0	1	0	1	1	0	0	0	0	1	1	0	1	0	0	0	1	0	0	0	0	0	0	0	0	0	0
2_1	0	0	0	0	0	0	1	0	0	1	1	0	0	0	1	0	0	1	1	1	0	0	0	0	0	1	0	1
2_2	0	1	0	1	0	0	0	0	1	1	0	0	0	0	0	1	0	0	1	0	0	0	1	1	0	1	0	0
3_1	0	1	0	1	0	0	0	0	1	1	0	0	0	0	0	1	0	0	1	0	0	0	1	1	0	1	0	0
3_2	0	0	0	0	0	0	1	0	0	1	0	0	1	0	0	1	0	0	1	0	0	1	0	0	0	1	1	1
4_1	0	1	0	1	0	0	0	0	0	0	0	0	0	0	1	0	1	1	0	0	0	0	0	0	0	0	0	0
4_2	0	1	0	1	0	0	0	0	1	1	0	0	0	0	0	1	0	0	1	0	0	0	1	1	0	1	0	0
5_1	0	1	0	1	0	0	0	0	0	0	0	0	0	0	1	0	1	1	0	0	0	0	0	0	1	0	0	0
5_2	0	1	0	1	0	0	0	0	1	1	0	0	0	0	0	1	0	0	1	0	0	0	1	1	0	1	0	0
6_1	0	0	0	0	0	1	0	1	0	0	0	0	0	0	1	0	1	0	1	0	0	0	0	0	0	0	0	1
6_2	0	1	0	1	0	0	0	0	1	1	0	0	0	0	0	1	0	0	1	0	0	0	1	1	0	1	0	0
7_1	0	1	0	1	0	0	0	0	1	1	0	0	0	0	0	1	0	0	1	0	0	0	1	1	0	1	0	0
7_2	0	0	0	0	0	0	1	0	0	1	0	0	1	0	0	1	0	0	1	0	0	1	0	0	0	1	1	1
8_1	0	0	0	0	0	1	0	1	0	0	1	0	0	0	1	0	0	0	0	0	1	0	0	0	0	0	0	0
8_2	0	1	0	1	0	0	0	0	1	1	0	0	0	0	0	1	0	0	1	0	0	0	1	1	0	1	0	0
9_1	0	0	0	0	0	0	0	0	0	0	0	1	0	1	0	0	0	1	0	0	0	0	0	0	0	0	0	0
9_2	0	1	0	1	0	0	0	0	1	1	0	0	0	0	0	1	0	0	1	0	0	0	1	1	0	1	0	0
10_1	0	1	0	1	0	0	0	0	1	1	0	0	0	0	0	1	0	0	1	0	0	0	1	1	0	1	0	0
10_2	0	0	0	0	0	0	0	0	0	0	0	1	0	1	0	0	0	1	0	0	0	0	0	0	0	0	0	0
11_1	0	1	0	1	0	0	0	0	1	1	0	0	0	0	0	1	0	0	1	0	0	0	1	1	0	1	0	0
11_2	0	0	0	0	0	0	1	0	0	1	1	0	0	0	1	0	0	0	1	1	0	0	0	0	0	1	0	1
12_1	0	1	0	1	0	0	0	0	1	1	0	0	0	0	0	1	0	0	1	0	0	0	1	1	0	1	0	0
12_2	0	0	0	0	0	1	0	1	0	0	0	0	0	0	1	0	1	0	1	0	0	0	0	0	0	0	0	1
13_1	0	1	0	1	0	0	0	0	1	1	0	0	0	0	0	1	0	0	1	0	0	0	1	1	0	1	0	0
13_2	1	0	1	0	1	1	0	0	0	0	1	1	0	1	0	0	0	1	0	0	0	0	0	0	0	0	0	0
14_1	0	1	0	1	0	0	0	0	1	1	0	0	0	0	0	1	0	0	1	0	0	0	1	0	0	1	0	0
14_2	0	1	0	1	0	0	0	0	1	1	0	0	0	0	0	1	0	0	1	0	0	0	1	1	0	1	0	0
15_1	0	0	0	0	0	1	0	1	0	0	0	0	0	0	1	0	1	0	1	0	0	0	0	0	0	0	0	1
15_2	0	1	0	1	0	0	0	0	1	1	0	0	0	0	0	1	0	0	1	0	0	0	1	1	0	1	0	0
16_1	0	1	0	1	0	0	0	0	1	1	0	0	0	0	0	1	0	0	1	0	0	0	1	1	0	1	0	0
16_2	0	0	0	0	0	0	0	0	0	0	0	1	0	1	0	0	0	1	0	0	0	0	0	0	0	0	0	0
17_1	0	0	0	0	0	1	0	1	0	0	0	0	0	0	1	0	1	0	1	0	0	0	0	0	0	0	0	1
17_2	0	1	0	1	0	0	0	0	1	1	0	0	0	0	0	1	0	0	1	0	0	0	1	1	0	1	0	0
18_1	0	0	0	0	0	1	0	1	0	0	0	0	0	0	1	0	1	0	1	0	0	0	0	0	0	0	0	1
18_2	0	1	0	1	0	0	0	0	1	1	0	0	0	0	0	1	0	0	1	0	0	0	1	1	0	1	0	0
19_1	0	0	0	0	0	0	0	0	0	0	0	1	0	1	0	0	0	1	0	0	0	0	0	0	0	0	0	0
19_2	0	1	0	1	0	0	0	0	1	1	0	0	0	0	0	1	0	0	1	0	0	0	1	1	0	1	0	0
20_1	0	1	0	1	0	0	0	0	1	1	0	0	0	0	0	1	0	0	1	0	0	0	1	1	0	1	0	0
20_2	0	0	0	0	0	0	1	0	0	1	0	0	1	0	0	1	0	0	1	0	0	1	0	0	0	1	1	1
21_1	1	0	1	0	1	1	0	0	0	0	1	1	0	1	0	0	0	1	0	0	0	0	0	0	0	0	0	0
21_2	0	1	0	1	0	0	0	0	1	1	0	0	0	0	0	1	0	0	1	0	0	0	1	1	0	1	0	0
22_1	0	1	0	1	0	0	0	0	1	1	0	0	0	0	0	1	0	0	1	0	0	0	1	1	0	1	0	0
22_2	0	0	0	0	0	1	0	1	0	0	0	0	0	0	1	0	1	0	0	0	0	0	0	0	1	0	0	1
23_1	0	1	0	1	0	0	0	0	1	1	0	0	0	0	0	1	0	0	1	0	0	0	1	1	0	1	0	0
23_2	0	0	0	0	0	0	0	0	0	0	0	1	0	1	0	0	0	1	0	0	0	0	0	0	0	0	0	0
24_1	0	0	0	0	0	0	0	0	0	0	0	1	0	1	0	0	0	1	0	0	0	0	0	0	0	0	0	0
24_2	0	1	0	1	0	0	0	0	1	1	0	0	0	0	0	1	0	0	1	0	0	0	1	1	0	1	0	0
25_1	0	0	0	0	0	0	1	0	0	1	1	0	0	0	1	0	0	0	1	1	0	0	0	0	0	1	0	1
25_2	0	0	0	1	0	0	0	0	1	1	0	0	0	0	0	1	0	0	1	0	0	0	1	1	0	1	0	0
26_1	0	1	0	1	0	0	0	0	1	1	0	0	0	0	0	1	0	0	1	0	0	0	1	1	0	1	0	0
26_2	1	0	1	0	1	1	0	0	0	0	1	1	0	1	0	0	0	1	0	0	0	0	0	0	0	0	0	0
27_1	1	0	1	0	1	1	0	0	0	0	1	1	0	1	0	0	0	1	0	0	0	0	0	0	0	0	0	0
27_2	0	1	0	1	0	0	0	0	1	1	0	0	0	0	0	1	0	0	1	0	0	0	1	1	0	1	0	0
28_1	0	1	0	1	0	0	0	0	1	1	0	0	0	0	0	1	0	0	1	0	0	0	1	1	0	1	0	0
28_2	0	0	0	0	0	0	0	0	0	0	0	1	0	1	0	0	0	1	0	0	1	0	0	0	0	0	0	0
